# Supplementary material for: GhABP19, a Novel Germin-Like Protein From Gossypium hirsutum, Plays an Important Role in the Regulation of Resistance to Verticillium and Fusarium Wilt Pathogens
Source: Front Plant Sci. 2019 May 8;10:583. doi: 10.3389/fpls.2019.00583 (PMC6517559; doi:10.3389/fpls.2019.00583)
Supplement: Supplementary file 1 [file Table_1.XLSX]

## Sheet: Sheet1
Supplement Table 1. List of germins (GERs) and germin-like proteins (GLPs) from representive plant groups
Species	Abbreviation	Group	GenBank Accession Number	Enzymatic activity
Lolium perenne	Lp-OXO1	GER	CAC19429	OXO
Hordeum vulgare	HvGER1a	GER	ABG46232	OXO
Triticum aestivum	TaGER2	GER	P15290	OXO
Triticum aestivum	TaGER3	GER	P26759	OXO
Oryza sativa	OsGLP1	GLP	AAC04836	SOD
Prunus nil	PnGLP	GLP	P45853	NA
Prunus persica	PpABP20	GLP	U81162	NA
Prunus salicina	PsGLP2	GLP	ACA03784	NA
Sinapis alba	SaGLP	GLP	P45854	NA
Arabidopsis thaliana	AtGLP3a	GLP	P94072	NA
Hordeum vulgare	HvGER2a	GLP	ABG46233	AGPPase
Zea mays	ZmGLP1	GLP	AAQ95582	AGPPase
Hordeum vulgare	HvGER5a	GLP	ABG46237	SOD
Rhododendron mucronatum	RmGLP2	GLP	BAG75123	OXO
Arabidopsis thaliana	AtGLP5	GLP	AAB51569	NA
Helianthus annuus	HaGLP1	GLP	AKM12467	NA
Pisum sativum	PsGER1	GLP	CAB65369	SOD
Vitis vinifera	VvGLP3	GLP	AAQ63185	NA
Larix x marschlinsii	LmGER1	GLP	AAY57280	SOD
Pinus caribaea	PcGER1	GLP	AAC99473	OXO
Prunus persica	PpABP19	GLP	U79114	NA
Prunus salicina	PsGLP1	GLP	EU310513	NA
Gossypium hirsutum	GhGLP1	GLP	AA092740	NA
Beta vulgaris	BvGLP1	GLP	AAO85278	NA
Medicago truncatula	MtGLP1	GLP	AAO32795	NA
Nicotiana plumbaginifolia	NpNEC1	GLP	AAF03355	SOD
Capsicum annuum	CaGLP	GLP	AAR28997	NA
Hordeum vulgare	HvGER4d	GLP	ABG46236	SOD
Triticum aestivum	TaGLP2a	GLP	CAB55558	NA
Triticum aestivum	TaGLP2b	GLP	CAB55559	NA
NA not available
