# Supplementary material for: GhABP19, a Novel Germin-Like Protein From Gossypium hirsutum, Plays an Important Role in the Regulation of Resistance to Verticillium and Fusarium Wilt Pathogens
Source: Front Plant Sci. 2019 May 8;10:583. doi: 10.3389/fpls.2019.00583 (PMC6517559; doi:10.3389/fpls.2019.00583)
Supplement: Supplementary file 2 [file Table_2.XLSX]

## Sheet: Sheet1
Supplemental Table S2. Primers sequences used in defense-related genes expression experiments
Primer name	Forward primer (5'-3')	Reverse primer (5'-3')
qAtEF1α	ATTGGTAACGGTTACGCCCC	TCTCCTTACCAGAACGCCTGTC
qAtPR1	ACAACTAAGAGGCAACTGCAG	CCTTCTCGCTAACCCACAT
qAtPR2	CTACAGAGATGGTGTCA	AGCTGAAGTAAGGGTAG
qAtPR4	AATTGTTGGGGAAGTGGGCC	TCCCAATTATTCTGCGCCGG
qAtPR5	GTCTCGCCTCCAGTCAAACG	TTCAAGCCCTGCTCCAGAAA
qAtPR10	CCCTGCCGAATACGCCTAA	CTCAAACGCCACGAGAATTTG
qAtPDF1.2	TGCAAGATCCATGTCGTGCT	CAGAAGTTGTGCGAGAGGC
qAtLOX2	AACAGGCGACCCTAGTGATG	GCTCATTGGCCCAAGATGC
qAtAOS2	CAATACGTGTACTGGTCGAATGG	AAGGTGTCGTACCGGAGGAA
qAtNPR1	CACGCCTAAGCCTCGGATTA	TCAGTGAGCAGCATCCTGACTAG
qAtPAL1	AGCACATCTTGGAGGGAAGCT	GCGCGGATAACCTCAATTTG
qGhPR1	GGGGCAGTGCTGACCTATCG	TTAGCACAACCAAGATGGACAGAGT
qGhPR4	GCTACCTACCATTACTACAACCCTG	TTGCTGCACTGATCCACAATTCTTA
qGhPR5	AAGGAGTCCACCACAATCACCG	CTGGCACTGCTATGGCTCGTAT
qGhPR10	ATGACTCTGCCTCCCCTGACG	CCCGCCTTCAATCTAACTGTATCTG
qGhPDF1.2	CTGTGGTAGCGGATGGTGATAAG	GTGCAGACGCATTTGCGAAGGAA
qGhLOX1	GCTTATGTTGCTGTAAATGACTCTGG	CACACTAAGTTGTCGGTTCGTTG
qGhERF1	GAAACAAGAAGGAAAGAGAAAGCGG	TAATGCAATATTCATTCACCAAGGTG
qGhWRKY46	AGGAAAACATCTTCAGGGTGGAGTG	AAGCAGCCTTGCGAGTAACGATGA
qGhWRKY70	TGGTGTGGAAAGAGATAATGGGTGG	TGCGGTGGGCAGAGTCCTTGAGT
